# Supplementary material for: Buscando Luciérnagas: findings on Mexican fireflies from an 8-year virtual citizen science project
Source: PeerJ. 2024 Sep 18;12:e18141. doi: 10.7717/peerj.18141 (PMC11416087; doi:10.7717/peerj.18141)
Supplement: Supplemental Information 1 — The raw data shows date of sighting, abundance category, habitat, water source nearby, latitude, longitude, state and country. [file peerj-12-18141-s001.csv]

date	abundance	habitat	lat	lon	country	state
NA	1 to 5	NA	21.36845	-101.92187	Mexico	Jalisco
NA	NA	NA	18.27359	-103.34881	Mexico	Michoacan
NA	>5-10	NA	19.50383	-96.95162	Mexico	Veracruz
NA	1 to 5	NA	20.74029	-99.38165	Mexico	Hidalgo
NA	1 to 5	NA	19.70295	-101.19365	Mexico	Michoacan
NA	1 to 5	NA	19.7143	-101.21662	Mexico	Michoacan
NA	1 to 5	NA	19.75029	-101.20546	Mexico	Michoacan
NA	>5-10	NA	19.70069	-101.2126	Mexico	Michoacan
NA	>5-10	NA	19.78564	-101.1009	Mexico	Michoacan
NA	1 to 5	NA	19.68181	-101.22719	Mexico	Michoacan
NA	1 to 5	NA	19.65275	-101.15417	Mexico	Michoacan
NA	1 to 5	NA	28.28437	-106.61464	Mexico	Chihuahua
NA	NA	NA	17.96223	-102.19857	Mexico	Michoacan
NA	>50	NA	19.57256	-99.31813	Mexico	State of Mexico
NA	1 to 5	NA	19.35451	-99.29991	Mexico	Mexico
NA	1 to 5	NA	19.88246	-101.74679	Mexico	Michoacan
NA	1 to 5	NA	17.00661	-96.75943	Mexico	Oaxaca
NA	1 to 5	NA	20.62342	-103.47194	Mexico	Jalisco
NA	1 to 5	NA	19.41641	-101.91054	Mexico	Michoacan
NA	1 to 5	No vegetation	19.60944	-99.24003	Mexico	State of Mexico
NA	1 to 5	NA	16.91536	-96.3689	Mexico	Oaxaca
NA	1 to 5	NA	19.6696	-101.23354	Mexico	Michoacan
NA	1 to 5	NA	17.15341	-96.78205	Mexico	Oaxaca
NA	>5-10	NA	20.84632	-105.42194	Mexico	Nayarit
NA	1 to 5	No vegetation	19.80151	-100.13224	Mexico	State of Mexico
2020-08-08 14:24:44.056008 UTC	1 to 5	Vacant lot	18.928772324619697	-96.96942564	Mexico	Veracruz
2020-08-09 02:33:50.301443 UTC	>50	Forest	20.526074860316868	-104.7575518	Mexico	Jalisco
2020-08-09 02:34:17.29324 UTC	>10 to 25	Garden	20.30299843573961	-103.2817007	Mexico	Jalisco
2020-08-09 03:24:59.614723 UTC	>5-10	Garden	19.413340389431113	-102.1172225	Mexico	Michoacan
2020-08-10 01:26:04.398885 UTC	1 to 5	Vacant lot	19.66709918368659	-101.1758648	Mexico	Michoacan
2020-08-10 02:01:46.115733 UTC	>50	Vacant lot	19.673423510779532	-101.2111603	Mexico	Michoacan
2020-08-10 20:09:59.316456 UTC	>50	Forest	18.987061068131574	-99.06028748	Mexico	Morelos
2020-08-10 22:13:43.114784 UTC	>50	Forest	18.94895995123341	-99.50372814	Mexico	State of Mexico
2020-08-10 23:11:00.98836 UTC	>10 to 25	Grassland	25.555583785064737	-100.1426125	Mexico	Nuevo Leon
2020-08-11 00:29:45.475906 UTC	1 to 5	Garden	16.955993459285605	-96.47541046	Mexico	Oaxaca
2020-08-11 01:27:23.502362 UTC	>5-10	Garden	18.794027278256664	-99.22572831	Mexico	Morelos
2020-08-12 02:17:25.411744 UTC	>50	Vacant lot	19.63308902111125	-101.2453859	Mexico	Michoacan
2020-08-12 19:08:14.343495 UTC	NA	Garden	19.219952735767603	-99.09463664	Mexico	Mexico
2020-08-14 15:03:15.025446 UTC	1 to 5	Garden	32.84267363195431	-99.58007813	United States of America	Texas
2020-08-17 22:39:33.961388 UTC	1 to 5	Forest	15.94775380177745	-97.23346476	Mexico	Oaxaca
2020-08-20 13:39:25.704725 UTC	NA	Grassland	19.61307967758546	-101.5722084	Mexico	Michoacan
2020-08-20 15:56:43.66554 UTC	>50	Forest	20.802336592979056	-103.326416	Mexico	Jalisco
2020-08-20 15:56:59.520908 UTC	>50	Forest	20.58136735381002	-103.6505127	Mexico	Jalisco
2020-08-20 15:57:00.318605 UTC	>50	Forest	20.58136735381002	-103.5736084	Mexico	Jalisco
2020-08-20 15:57:01.792957 UTC	>50	Forest	20.553080670625118	-103.5516357	Mexico	Jalisco
2020-08-20 15:57:04.995042 UTC	>50	Forest	20.551151842360383	-103.5914612	Mexico	Jalisco
2020-08-20 15:57:05.39290 UTC	>50	Forest	20.551794787820253	-103.5914612	Mexico	Jalisco
2020-08-20 15:57:08.45518 UTC	>50	Forest	20.551473315428435	-103.5128403	Mexico	Jalisco
2020-08-20 15:57:16.508063 UTC	>50	Forest	20.559188466173953	-103.4719849	Mexico	Jalisco
2020-08-20 15:57:16.899826 UTC	>50	Forest	20.559188466173953	-103.4721565	Mexico	Jalisco
2020-08-20 15:57:26.10477 UTC	>50	Forest	20.58152805862708	-103.4755039	Mexico	Jalisco
2020-08-20 15:57:26.87298 UTC	>50	Forest	20.58040312135328	-103.4761047	Mexico	Jalisco
2020-08-20 15:57:38.091816 UTC	NA	NA	20.575742578587935	-103.482542	Mexico	Jalisco
2020-08-20 15:57:38.525102 UTC	>50	Forest	20.575742578587935	-103.4826279	Mexico	Jalisco
2020-08-20 15:57:40.35086 UTC	>50	Forest	20.57530062317914	-103.4772205	Mexico	Jalisco
2020-08-20 19:29:54.591156 UTC	>5-10	Forest	21.314848699813496	-99.83227038	Mexico	Guanajuato
2020-08-20 22:02:26.783964 UTC	>50	Grassland	21.46153610392948	-99.17869021	Mexico	Queretaro
2020-08-20 22:22:03.74773 UTC	>5-10	Forest	18.310203344724197	-99.36343217	Mexico	Guerrero
2020-08-20 23:06:04.14604 UTC	>25 to 50	NA	5.922044619883305	-96.328125	NA	NA
2020-08-21 02:47:51.180427 UTC	>50	Grassland	18.786216256093354	-98.44560202	Mexico	Puebla
2020-08-21 02:53:18.502931 UTC	>50	Forest	18.81667442480528	-98.4757276	Mexico	Puebla
2020-08-21 02:59:19.45907 UTC	>5-10	Park	22.23101025474915	-97.85380773	Mexico	Tamaulipas
2020-08-21 12:55:38.193866 UTC	NA	Garden	18.879275501125925	-99.20981608	Mexico	Morelos
2020-08-21 19:17:11.262577 UTC	>5-10	Forest	15.667578637600398	-96.49110769	Mexico	Oaxaca
2020-08-22 05:25:25.599601 UTC	>10 to 25	Park	19.61877956128692	-99.29804564	Mexico	State of Mexico
2020-08-23 20:18:32.318953 UTC	>50	Park	19.424830353934556	-99.21801946	Mexico	Mexico
2020-08-26 05:29:55.52872 UTC	>5-10	NA	19.67684824	-101.1963344	Mexico	Michoacan
2020-08-26 05:30:12.091781 UTC	>5-10	NA	19.673393203097824	-101.195358	Mexico	Michoacan
18/09/20	>10 to 25	Grassland	19.513797130589715	-99.27040339	Mexico	State of Mexico
14/09/20	>50	Vacant lot	17.768241791182433	-101.7085484	Mexico	Guerrero
08/10/20	>5-10	NA	20.98163881711898	-89.62587961	Mexico	Yucatan
18/10/20	>25 to 50	Garden	20.57874656134687	-89.60573689	Mexico	Yucatan
04/11/20	1 to 5	NA	27.129546533319687	-104.9230975	Mexico	Chihuahua
26/07/20	>50	Grassland	20.146931328038985	-100.4241365	Mexico	Guanajuato
19/01/21	>5-10	Garden	16.752276675569043	-92.67808914	Mexico	Chiapas
23/04/21	>50	Forest	18.50885189320726	-95.03501526	Mexico	Veracruz
05/06/21	>50	Forest	25.601902261115754	-96.59179688	NA	NA
11/06/21	1 to 5	Forest	19.469158667699507	-98.59613964	Mexico	Tlaxcala
22/05/21	>5-10	NA	15.453680224345835	-88.81347656	Guatemala	Izabal
19/05/21	>25 to 50	Forest	19.452073769464395	-96.97400038	Mexico	Veracruz
19/06/21	>50	Forest	19.78958383828405	-100.6766878	Mexico	Michoacan
23/06/21	>5-10	Forest	20.676434807455898	-103.3429116	Mexico	Jalisco
23/06/21	1 to 5	NA	20.675887747211384	-103.3452183	Mexico	Jalisco
23/06/21	1 to 5	NA	20.676690770746593	-103.3444458	Mexico	Jalisco
23/06/21	>5-10	Forest	20.67586767156858	-103.3465219	Mexico	Jalisco
23/06/21	1 to 5	NA	20.67521019279977	-103.3457011	Mexico	Jalisco
23/06/21	1 to 5	Agiriculture	20.67434191494845	-103.3472621	Mexico	Jalisco
23/06/21	1 to 5	Agiriculture	20.674336895986904	-103.3479917	Mexico	Jalisco
23/06/21	1 to 5	NA	19.659471268768645	-101.2234136	Mexico	Michoacan
30/06/21	1 to 5	Grassland	19.53835907164214	-101.6387903	Mexico	Michoacan
13/06/21	1 to 5	NA	18.296107803533587	-98.60474948	Mexico	Puebla
09/06/21	>5-10	Forest	19.318230838514914	-99.1904903	Mexico	Mexico
31/07/20	>50	Forest	27.101254887497667	-105.3200609	Mexico	Chihuahua
24/06/21	>50	Forest	21.011290002628566	-89.73000554	Mexico	Yucatan
28/05/21	>50	Grassland	19.96098609076265	-101.4049097	Mexico	Michoacan
29/06/21	NA	NA	19.738995400186642	-100.2343204	Mexico	Michoacan
21/06/21	1 to 5	NA	19.403243280645352	-102.0219315	Mexico	Michoacan
30/06/21	1 to 5	Grassland	25.814160013747205	-100.156711	Mexico	Nuevo Leon
29/06/21	1 to 5	Vacant lot	22.01021173997159	-99.01976176	Mexico	San Luis Potosi
15/05/21	1 to 5	Grassland	25.629685256301954	-100.195053	Mexico	Nuevo Leon
30/06/21	>25 to 50	Grassland	25.379709344544292	-100.2118778	Mexico	Nuevo Leon
28/06/21	1 to 5	Garden	20.642532638929673	-87.06392252	Mexico	Quintana Roo
29/06/21	>5-10	NA	21.391305142015735	-101.8834932	Mexico	Jalisco
25/06/21	1 to 5	Agiriculture	20.608042034619086	-103.0863034	Mexico	Jalisco
11/06/21	1 to 5	NA	19.30077482585895	-99.18302536	Mexico	Mexico
30/06/21	>5-10	Garden	19.94095073038251	-96.85430927	Mexico	Veracruz
29/06/21	>5-10	Garden	18.990523896611133	-99.10403252	Mexico	Morelos
24/06/21	1 to 5	Garden	18.35452552912665	-99.52926636	Mexico	Guerrero
29/06/21	>10 to 25	Grassland	15.037120161217524	-92.14224809	Mexico	Chiapas
30/06/21	>25 to 50	Forest	21.282443165702386	-88.92711639	Mexico	Yucatan
29/06/21	1 to 5	Garden	18.34924452441244	-99.53749424	Mexico	Guerrero
20/03/21	>50	Forest	15.419283380395177	-90.33025342	Guatemala	Alta Verapaz
28/05/21	>10 to 25	Vacant lot	14.941371541231442	-92.15802957	Mexico	Chiapas
30/06/21	NA	Grassland	20.78621341296101	-98.73230142	Mexico	Hidalgo
19/06/21	>5-10	Garden	18.945196067188956	-98.47084794	Mexico	Puebla
26/06/21	1 to 5	NA	20.25113875057673	-96.79401398	NA	Veracruz
19/06/21	>5-10	Forest	18.370357797266706	-99.86994484	Mexico	Guerrero
13/05/21	>5-10	Garden	13.932182832720894	-91.15820077	Guatemala	Escuintla
30/06/21	1 to 5	Forest	20.655116322805092	-87.10117099	Mexico	Quintana Roo
30/06/21	>25 to 50	Grassland	18.44036591073349	-97.41091842	Mexico	Puebla
23/06/21	1 to 5	No vegetation	19.689975699605583	-101.29475	Mexico	Michoacan
28/06/21	>10 to 25	Forest	44.276671273775186	-72.68926693	United States of America	Vermont
30/06/21	NA	Grassland	22.06013957	-100.9287946	Mexico	San Luis Potosi
30/06/21	NA	Garden	18.892739220811496	-96.99024129	Mexico	Veracruz
25/06/21	>10 to 25	Forest	19.24208170581911	-99.2042613	Mexico	Mexico
24/04/21	>50	Forest	15.532224744788966	-91.95329965	Guatemala	Huehuetenango
19/06/21	>10 to 25	Grassland	19.252024209183286	-97.93601825	Mexico	Tlaxcala
30/06/21	>10 to 25	Forest	15.463400487166961	-90.36195874	Guatemala	Alta Verapaz
31/05/21	>5-10	Garden	15.644196600866072	-90.24993896	Guatemala	Alta Verapaz
29/06/21	1 to 5	Agiriculture	21.04349121680354	-88.81192199	Mexico	Yucatan
29/06/21	>5-10	NA	20.991587985061734	-89.68958444	Mexico	Yucatan
26/06/21	>5-10	Forest	20.307925333969383	-104.0388107	Mexico	Jalisco
15/06/21	>50	Forest	19.098676491064822	-99.00421408	Mexico	Mexico
23/06/21	>5-10	Forest	19.471056532639835	-99.26957473	Mexico	State of Mexico
11/06/21	>10 to 25	Forest	19.246645207354344	-99.19071967	Mexico	Mexico
26/06/21	>50	Grassland	19.87062488279605	-98.69773889	Mexico	Hidalgo
29/06/21	>10 to 25	Grassland	23.94435461098262	-104.6166145	Mexico	Durango
19/06/21	>25 to 50	Garden	21.139686374795037	-86.91358446	Mexico	Quintana Roo
24/06/21	>5-10	NA	21.550813970568033	-87.31868254	Mexico	Quintana Roo
26/06/21	1 to 5	Garden	18.44995947028451	-99.18114291	Mexico	Guerrero
26/06/21	1 to 5	NA	20.57072028268293	-99.72371578	Mexico	Queretaro
23/06/21	1 to 5	Park	15.42373067747172	-90.33086106	Guatemala	Alta Verapaz
29/06/21	>10 to 25	Forest	21.24430844984375	-97.94539289	Mexico	Veracruz
04/06/21	>10 to 25	Forest	14.571247240385615	-90.74618846	Guatemala	Sacatepequez
24/06/21	>5-10	Forest	15.71135713208519	-90.56804663	Guatemala	Alta Verapaz
12/06/21	>5-10	Garden	18.597569379067227	-99.1874197	Mexico	Morelos
10/04/21	NA	Garden	19.225253393244387	-104.7078981	Mexico	Jalisco
28/06/21	>10 to 25	Vacant lot	14.750671922278842	-89.53842972	Guatemala	Chiquimula
01/07/21	>25 to 50	Forest	19.45267087385592	-96.96001075	Mexico	Veracruz
20/05/21	>10 to 25	Forest	15.46435898991422	-90.39430607	Guatemala	Alta Verapaz
24/06/21	1 to 5	Park	25.625504826441606	-100.1792592	Mexico	Nuevo Leon
01/07/21	1 to 5	NA	19.29344355510806	-99.35091019	Mexico	State of Mexico
01/07/21	1 to 5	Vacant lot	20.986196675432936	-89.69573924	Mexico	Yucatan
30/06/21	>50	Forest	14.374462347943414	-90.53070371	Guatemala	Guatemala
05/06/21	>5-10	NA	14.540385246177662	-90.7916379	Guatemala	Sacatepequez
28/06/21	1 to 5	Vacant lot	18.869408684711907	-99.22938974	Mexico	Morelos
30/06/21	>50	Park	45.058001435398296	-84.30908203	United States of America	Michigan
11/05/21	1 to 5	Garden	14.309946214809374	-90.78568665	Guatemala	Escuintla
21/06/21	1 to 5	Park	19.532762782668808	-96.8929888	Mexico	Veracruz
28/05/21	>5-10	Garden	14.830187288513264	-91.52488856	Guatemala	Quetzaltenango
01/07/21	1 to 5	Grassland	17.07136818	-96.65358592	Mexico	Oaxaca
30/04/21	>50	Forest	14.712694136380625	-90.63355073	Guatemala	Guatemala
30/06/21	1 to 5	Grassland	18.358155070024605	-99.52536339	Mexico	Guerrero
25/06/21	>5-10	NA	18.973332451207924	-99.24922773	Mexico	Morelos
01/07/21	1 to 5	Forest	18.991918227574274	-99.10715756	Mexico	Morelos
28/06/21	1 to 5	Grassland	18.844628049731437	-99.67602688	Mexico	State of Mexico
03/06/21	>5-10	Forest	-18.34189924	-96.42293439	NA	NA
20/06/21	1 to 5	NA	17.038423815364155	-96.27083302	Mexico	Oaxaca
09/06/21	>10 to 25	NA	14.644581372215876	-90.54637401	Guatemala	Guatemala
26/06/21	>5-10	Forest	19.256042891061398	-99.13620472	Mexico	Mexico
30/06/21	1 to 5	Garden	21.527636786920958	-104.8993091	Mexico	Nayarit
24/05/21	1 to 5	Vacant lot	19.151989199833913	-96.15481164	Mexico	Veracruz
14/06/21	>50	NA	19.499624394349592	-96.95084588	Mexico	Veracruz
28/05/21	>5-10	Grassland	19.51732017433958	-96.92114643	Mexico	Veracruz
05/06/21	1 to 5	Forest	89.99979900285656	-83.58934614	NA	NA
01/07/21	>5-10	Vacant lot	18.87207310462081	-99.20119081	Mexico	Morelos
28/06/21	>10 to 25	Garden	19.566499469895394	-96.85873388	Mexico	Veracruz
28/06/21	1 to 5	Grassland	18.817000112252188	-99.64935422	Mexico	State of Mexico
19/06/21	>10 to 25	Garden	41.78864762054557	-87.72438347	United States of America	Illinois
01/04/21	>10 to 25	Vacant lot	19.582885608557497	-88.04170595	Mexico	Quintana Roo
25/06/21	>25 to 50	Forest	18.92964512	-99.24147588	Mexico	Morelos
28/06/21	>5-10	NA	18.982918563705674	-99.2417097	Mexico	Morelos
02/07/21	1 to 5	NA	20.210656234489853	-87.65991211	Mexico	Quintana Roo
02/07/21	NA	NA	18.708691622559964	-87.40722656	NA	NA
02/07/21	NA	NA	-47.88688085	-87.52807617	NA	NA
01/07/21	>50	Park	21.026034002795054	-89.69258782	Mexico	Yucatan
02/07/21	>50	Grassland	19.50642693571299	-96.96083784	Mexico	Veracruz
28/06/21	>5-10	Forest	19.24397178764577	-99.46801029	Mexico	State of Mexico
18/06/21	1 to 5	Vacant lot	14.545906605333148	-90.5617735	Guatemala	Guatemala
15/06/21	>25 to 50	Grassland	19.50998711068163	-96.89784197	Mexico	Veracruz
02/07/21	>5-10	Agiriculture	19.27559993220643	-99.45888966	Mexico	State of Mexico
02/07/21	>10 to 25	Forest	19.267545029946383	-96.39325405	Mexico	Veracruz
02/07/21	1 to 5	Agiriculture	16.477332233024907	-95.04348846	Mexico	Oaxaca
02/07/21	>10 to 25	Garden	18.753095791331372	-98.91847567	Mexico	Morelos
02/07/21	>25 to 50	Forest	18.123347072424405	-94.29215348	Mexico	Veracruz
01/07/21	>10 to 25	Garden	21.04706926120288	-101.2666156	Mexico	Guanajuato
30/06/21	>5-10	Park	21.068322154357606	-89.67430592	Mexico	Yucatan
02/07/21	>5-10	Forest	16.75642841857621	-92.66236119	Mexico	Chiapas
01/07/21	>50	Vacant lot	21.03873371039824	-89.66661162	Mexico	Yucatan
02/07/21	1 to 5	Agiriculture	25.075637000840015	-100.133366	Mexico	Nuevo Leon
29/06/21	>5-10	NA	19.44924328443111	-96.94326789	Mexico	Veracruz
02/07/21	>25 to 50	Garden	20.996122809217372	-89.55570297	Mexico	Yucatan
30/06/21	1 to 5	NA	17.97638593930686	-102.2329972	Mexico	Michoacan
30/06/21	1 to 5	NA	12.382928338487396	-107.9248125	NA	NA
02/07/21	>50	Forest	18.950676759253177	-98.72765333	Mexico	Morelos
03/07/21	1 to 5	Vacant lot	20.647801001187283	-87.07711101	Mexico	Quintana Roo
30/06/21	1 to 5	NA	21.110270438158032	-86.88153915	Mexico	Quintana Roo
02/07/21	>10 to 25	Grassland	17.035296085050483	-96.75358073	Mexico	Oaxaca
28/02/21	>50	NA	18.270026561755316	-93.89834404	Mexico	Tabasco
03/07/21	1 to 5	NA	19.521894667203075	-96.88020621	Mexico	Veracruz
12/05/21	>10 to 25	Forest	18.882655594146073	-96.90639496	Mexico	Veracruz
03/07/21	>25 to 50	Forest	21.049897162501892	-89.67772639	Mexico	Yucatan
03/07/21	1 to 5	Grassland	18.742766260787036	-99.22130764	Mexico	Morelos
30/06/21	1 to 5	NA	19.820675865210017	-101.9382007	Mexico	Michoacan
03/07/21	1 to 5	NA	21.036204865647438	-89.56868355	Mexico	Yucatan
30/06/21	>25 to 50	Forest	19.29993497428947	-99.25002762	Mexico	Mexico
21/06/21	1 to 5	Vacant lot	14.048884162290442	-87.20207278	Honduras	Francisco Morazon
28/06/21	>25 to 50	Grassland	20.276199792527784	-104.2420738	Mexico	Jalisco
26/06/21	>50	Grassland	17.730885190027664	-95.44090165	Mexico	Veracruz
03/07/21	1 to 5	Agiriculture	45.49056704847048	-73.6183537	Canada	Quebec
02/07/21	>25 to 50	Forest	40.69163734482902	-73.97575378	United States of America	New York
03/07/21	NA	NA	19.826535249699294	-101.4700484	Mexico	Michoacan
02/07/21	>10 to 25	Vacant lot	21.030409194366666	-89.6217061	Mexico	Yucatan
17/06/21	>25 to 50	Garden	19.50714582297901	-96.94777524	Mexico	Veracruz
12/05/21	1 to 5	No vegetation	25.656788430541564	-100.2743937	Mexico	Nuevo Leon
25/06/21	>10 to 25	Vacant lot	15.880770809804458	-97.09700392	Mexico	Oaxaca
12/06/21	1 to 5	Grassland	20.146672838478512	-100.5009501	Mexico	Guanajuato
18/06/21	1 to 5	NA	19.51288440811562	-96.84745414	Mexico	Veracruz
03/07/21	>50	Grassland	19.51313263454693	-96.89963115	Mexico	Veracruz
03/07/21	>5-10	Garden	17.565084641789845	-99.40597322	Mexico	Guerrero
25/06/21	1 to 5	Park	19.51907169584502	-96.92103226	Mexico	Veracruz
13/06/21	1 to 5	Garden	19.514087807845353	-96.91338301	Mexico	Veracruz
04/07/21	>25 to 50	Forest	18.742776420680176	-99.22111809	Mexico	Morelos
19/06/21	>5-10	Garden	19.451429063906605	-96.96079511	Mexico	Veracruz
27/06/21	>25 to 50	Grassland	19.83926487834767	-97.35217409	Mexico	Puebla
04/07/21	>10 to 25	Grassland	19.666550255246364	-101.2420177	Mexico	Michoacan
27/06/21	>25 to 50	Grassland	19.786377710446086	-97.34751464	Mexico	Puebla
03/07/21	>50	Forest	17.161903790761457	-97.04662057	Mexico	Oaxaca
04/07/21	NA	NA	18.953465073683645	-99.27495449	Mexico	Morelos
02/07/21	1 to 5	Forest	38.94785744813954	-77.0644623	United States of America	Washington
29/06/21	1 to 5	Garden	18.543547002906095	-99.60919529	Mexico	Guerrero
04/07/21	>50	Forest	19.527016205312187	-96.93904102	Mexico	Veracruz
05/07/21	1 to 5	Vacant lot	20.642282882318863	-105.2217491	Mexico	Jalisco
10/06/21	1 to 5	Park	19.592236482011334	-96.94284422	Mexico	Veracruz
01/06/21	1 to 5	Park	19.59233733714117	-96.94266227	Mexico	Veracruz
04/07/21	NA	Garden	19.566477566512617	-96.85875159	Mexico	Veracruz
05/07/21	NA	Garden	19.56643712937182	-96.85865498	Mexico	Veracruz
06/07/21	1 to 5	NA	19.58018492361778	-99.13029833	Mexico	State of Mexico
05/07/21	>5-10	Forest	18.97065225	-99.28359032	Mexico	Morelos
02/07/21	>10 to 25	Forest	18.96628260398288	-99.27600861	Mexico	Morelos
06/07/21	>5-10	Grassland	19.773185479384516	-96.43794587	Mexico	Veracruz
05/07/21	1 to 5	NA	17.336251945941274	-96.48668521	Mexico	Oaxaca
06/07/21	1 to 5	Grassland	18.236488392022135	-91.03350693	Mexico	Campeche
07/07/21	1 to 5	NA	20.78647253439452	-98.73282552	Mexico	Hidalgo
06/07/21	1 to 5	NA	18.96760501	-99.27729607	Mexico	Morelos
07/07/21	1 to 5	NA	21.070484652750828	-89.51939458	Mexico	Yucatan
15/06/21	>5-10	Garden	21.054815839681112	-89.59619847	Mexico	Yucatan
09/07/21	1 to 5	Garden	41.19394398165841	-95.94555721	United States of America	Nebraska
09/07/21	1 to 5	Garden	41.18960096704852	-95.94550252	United States of America	Nebraska
08/07/21	1 to 5	Garden	13.749778906382053	-89.19137478	El Salvador	San Salvador
09/07/21	NA	NA	19.665773853854613	-101.1766676	Mexico	Michoacan
11/07/21	1 to 5	Grassland	16.553546425234185	-95.08337113	Mexico	Oaxaca
11/07/21	>5-10	NA	20.07338797661824	-89.0365461	Mexico	Yucatan
12/07/21	1 to 5	Vacant lot	19.303178428932267	-98.21962474	Mexico	Tlaxcala
14/07/21	>50	Forest	18.965650144839092	-99.27672386	Mexico	Morelos
15/07/21	1 to 5	NA	20.952918367789056	-89.60106954	Mexico	Yucatan
18/07/21	NA	Garden	19.56649778554199	-96.85852642	Mexico	Veracruz
18/07/21	>5-10	Forest	39.612036199336956	-76.00213051	United States of America	Maryland
17/07/21	>25 to 50	Grassland	24.115680123346024	-100.0040362	Mexico	Nuevo Leon
17/07/21	>25 to 50	Grassland	25.431400817256893	-99.91329429	Mexico	Nuevo Leon
17/07/21	1 to 5	Grassland	25.451045235965864	-99.92125082	Mexico	Nuevo Leon
17/07/21	1 to 5	Grassland	25.571506159916648	-99.96902653	Mexico	Nuevo Leon
17/07/21	1 to 5	Grassland	25.51587587989566	-99.98030663	Mexico	Nuevo Leon
17/07/21	1 to 5	Grassland	25.515178744398526	-99.98571396	Mexico	Nuevo Leon
17/07/21	1 to 5	Grassland	25.519361496649246	-99.98253822	Mexico	Nuevo Leon
18/07/21	>50	Forest	19.487782340158176	-101.7265918	Mexico	Michoacan
20/07/21	1 to 5	Park	19.670252959356855	-101.2332487	Mexico	Michoacan
21/07/21	1 to 5	Park	21.48871800710259	-104.8873893	Mexico	Nayarit
19/07/21	>5-10	NA	19.29796223	-99.20629442	Mexico	Mexico
20/07/21	>5-10	Forest	19.297941977791346	-99.20767633	Mexico	Mexico
21/07/21	1 to 5	NA	19.66907858	-101.1777648	Mexico	Michoacan
20/07/21	1 to 5	NA	19.641807993900215	-99.31497713	Mexico	State of Mexico
10/07/21	1 to 5	Grassland	19.670870729513755	-101.2328363	Mexico	Michoacan
25/07/21	>5-10	NA	19.501333903172252	-96.89471543	Mexico	Veracruz
14/07/21	1 to 5	NA	42.908160071960566	-7.73071205	Spain	Lugo
09/07/21	>5-10	Grassland	21.946488475963687	-102.0524441	Mexico	Aguascalientes
29/07/21	>50	Forest	19.664444492269332	-101.1404882	Mexico	Michoacan
31/07/21	>5-10	Garden	15.297482959662284	-90.07399721	Guatemala	Alta Verapaz
02/08/21	>50	Park	20.633493304707223	-103.2394877	Mexico	Jalisco
31/07/21	>5-10	Forest	21.072987505150113	-101.1997032	Mexico	Guanajuato
01/08/21	>50	Vacant lot	18.878818279189577	-99.207346	Mexico	Morelos
09/08/21	>10 to 25	Vacant lot	19.670752875599522	-101.2321205	Mexico	Michoacan
12/08/21	1 to 5	Garden	19.51800421286894	-99.25696237	Mexico	State of Mexico
19/08/21	>10 to 25	Forest	19.41339604310342	-99.20143604	Mexico	Mexico
28/07/21	NA	NA	18.860518906044035	-99.22519476	Mexico	Morelos
26/08/21	1 to 5	Garden	17.84586898542671	-91.15703772	Mexico	Tabasco
26/08/21	>10 to 25	Grassland	17.84477532073508	-91.1586774	Mexico	Tabasco
26/08/21	>10 to 25	Grassland	17.841915749046592	-91.15910656	Mexico	Tabasco
26/08/21	>10 to 25	Grassland	17.840608500974252	-91.1586774	Mexico	Tabasco
26/08/21	>10 to 25	Grassland	17.838075680517466	-91.15841991	Mexico	Tabasco
26/08/21	>10 to 25	Grassland	17.835297706973773	-91.15327007	Mexico	Tabasco
26/08/21	>10 to 25	Grassland	17.836768404248517	-91.15799076	Mexico	Tabasco
27/08/21	1 to 5	Garden	20.966809603431116	-89.64873791	Mexico	Yucatan
24/08/21	1 to 5	Garden	20.980974575122772	-89.65037596	Mexico	Yucatan
21/08/21	>5-10	NA	19.67689875360182	-101.1861634	Mexico	Michoacan
10/08/21	>50	Forest	18.96823069	-99.28417683	Mexico	Morelos
18/11/21	NA	NA	18.521416993250888	-88.27791367	Mexico	Quintana Roo
16/04/22	>50	Forest	17.64554942692274	-97.14324472	Mexico	Oaxaca
15/06/22	>5-10	Garden	20.363286701400266	-90.04956394	Mexico	Campeche
16/06/22	1 to 5	NA	19.514694560614917	-96.92368237	Mexico	Veracruz
11/06/22	>50	Forest	19.247706838818257	-98.56246269	Mexico	Puebla
16/07/22	>5-10	Grassland	29.49698759653577	-96.63574219	United States of America	Texas
16/07/22	>5-10	Grassland	19.35001948171315	-102.4942017	Mexico	Michoacan
16/07/22	>5-10	Grassland	19.09304156964355	-102.358784	Mexico	Michoacan
16/07/22	>5-10	Grassland	19.09084272262111	-102.3540177	Mexico	Michoacan
16/07/22	>5-10	Grassland	19.10852674478565	-102.3574138	Mexico	Michoacan
16/07/22	>5-10	Grassland	19.107266880401898	-102.356185	Mexico	Michoacan
16/07/22	>5-10	Grassland	19.10699375070589	-102.3562449	Mexico	Michoacan
16/07/22	>5-10	Grassland	19.107247194845755	-102.3561537	Mexico	Michoacan
16/07/22	>5-10	Grassland	19.107242125966764	-102.3561376	Mexico	Michoacan
16/07/22	>5-10	Grassland	19.107242125966764	-102.3561269	Mexico	Michoacan
16/07/22	>5-10	Grassland	19.107247194845755	-102.3561269	Mexico	Michoacan
16/07/22	>5-10	Grassland	19.107231988208312	-102.3560894	Mexico	Michoacan
16/07/22	>5-10	Grassland	19.107231988208312	-102.3561054	Mexico	Michoacan
16/07/22	>5-10	Grassland	19.107242125966764	-102.3561215	Mexico	Michoacan
16/07/22	>5-10	Grassland	19.10725733260326	-102.356025	Mexico	Michoacan
16/07/22	>5-10	Grassland	19.106806201792363	-102.351476	Mexico	Michoacan
16/07/22	>5-10	Grassland	19.107110335058465	-102.3514974	Mexico	Michoacan
16/07/22	>5-10	Grassland	19.10718129940675	-102.3515135	Mexico	Michoacan
16/07/22	>5-10	Grassland	19.107161023881783	-102.351476	Mexico	Michoacan
16/07/22	>5-10	Grassland	19.107064715104197	-102.3515457	Mexico	Michoacan
16/07/22	>5-10	Grassland	19.106780857328282	-102.3511916	Mexico	Michoacan
15/07/22	>5-10	Grassland	19.106471654553737	-102.3513472	Mexico	Michoacan
15/07/22	>5-10	Grassland	19.106481792358775	-102.351476	Mexico	Michoacan
15/07/22	>5-10	Grassland	19.106436172231156	-102.3513687	Mexico	Michoacan
15/07/22	>5-10	Grassland	19.106512205770215	-102.3511863	Mexico	Michoacan
15/07/22	>5-10	Grassland	19.106785926221406	-102.3513258	Mexico	Michoacan
15/07/22	>5-10	Grassland	19.106755512860307	-102.3513687	Mexico	Michoacan
15/07/22	>5-10	Grassland	19.106790995114377	-102.351315	Mexico	Michoacan
15/07/22	>5-10	Grassland	19.10679606	-102.3516369	Mexico	Michoacan
15/07/22	>5-10	Grassland	19.106775788434994	-102.3516369	Mexico	Michoacan
15/07/22	>5-10	Grassland	19.106780857328282	-102.3516315	Mexico	Michoacan
15/07/22	>5-10	Grassland	19.106775788434994	-102.3515832	Mexico	Michoacan
15/07/22	>5-10	Grassland	19.10676058175422	-102.3516315	Mexico	Michoacan
15/07/22	>5-10	Grassland	19.106785926221406	-102.3516476	Mexico	Michoacan
05/08/22	1 to 5	NA	19.73021973809637	-101.2354013	Mexico	Michoacan
20/08/22	1 to 5	Agiriculture	17.95472838053396	-93.02044273	Mexico	Tabasco
04/09/22	>50	Grassland	21.185692243796037	-88.56977261	Mexico	Yucatan
04/09/22	>50	Grassland	21.184411762376826	-88.70371736	Mexico	Yucatan
04/09/22	>50	Grassland	21.12421663450093	-88.62398968	Mexico	Yucatan
04/09/22	>50	NA	21.274018646069543	-88.65284117	Mexico	Yucatan
04/09/22	>50	Grassland	21.06399706324597	-88.60750311	Mexico	Yucatan
23/09/22	1 to 5	Park	25.733697906814296	-100.2971828	Mexico	Nuevo Leon
13/01/23	1 to 5	Grassland	-32.66539062	-58.6052057	Argentina	Entre Rios
07/04/23	1 to 5	NA	19.409196877886846	-101.9112825	Mexico	Michoacan
15/06/23	1 to 5	Vacant lot	19.648854097556196	-101.2352908	Mexico	Michoacan
07/04/23	1 to 5	NA	16.83855451099298	-92.37167358	Mexico	Chiapas
03/07/23	>50	Forest	18.953294746490904	-98.70735168	Mexico	Morelos
12/07/23	1 to 5	Garden	19.159342549943574	-100.1404087	Mexico	State of Mexico
04/08/23	>5-10	NA	19.669724458112032	-101.2347865	Mexico	Michoacan
09/08/23	>25 to 50	Forest	19.323963169657674	-102.2461869	Mexico	Michoacan
14/08/23	>5-10	Grassland	19.664432401501077	-101.2256455	Mexico	Michoacan
13/08/23	>10 to 25	Grassland	20.225395452302926	-96.77066803	NA	Veracruz
29/09/23	>10 to 25	Park	-22.96859173	-43.22489128	Brazil	Rio de Janeiro
2020-09-18T05:00:00.000Z	>10 to 25	Grassland	19.51379713	-99.27040339	Mexico	State of Mexico
2020-09-14T05:00:00.000Z	>50	Vacant lot	17.76824179	-101.7085484	Mexico	Guerrero
2020-10-08T05:00:00.000Z	1 to 5	Garden	20.98163882	-89.62587961	Mexico	Yucatan
2020-10-18T05:00:00.000Z	>25 to 50	Garden	20.57874656	-89.60573689	Mexico	Yucatan
2020-11-04T06:00:00.000Z	>5-10	Forest	27.12954653	-104.9230975	Mexico	Chihuahua
2020-07-26T05:00:00.000Z	>50	Grassland	20.14693133	-100.4241365	Mexico	Guanajuato
2021-01-19T06:00:00.000Z	>5-10	Garden	16.75227668	-92.67808914	Mexico	Chiapas
2021-04-23T05:00:00.000Z	>50	Forest	18.50885189	-95.03501526	Mexico	Veracruz
2021-06-11T05:00:00.000Z	1 to 5	Forest	19.46915867	-98.59613964	Mexico	Tlaxcala
2021-05-19T05:00:00.000Z	1 to 5	NA	19.45207377	-96.97400038	Mexico	Veracruz
2021-06-19T05:00:00.000Z	>50	Forest	19.78958384	-100.6766878	Mexico	Michoacan
2021-06-23T05:00:00.000Z	>5-10	Forest	20.67643481	-103.3429116	Mexico	Jalisco
2021-06-23T05:00:00.000Z	>5-10	Forest	20.67588775	-103.3452183	Mexico	Jalisco
2021-06-23T05:00:00.000Z	>5-10	Forest	20.67669077	-103.3444458	Mexico	Jalisco
2021-06-23T05:00:00.000Z	1 to 5	NA	20.67586767	-103.3465219	Mexico	Jalisco
2021-06-23T05:00:00.000Z	1 to 5	NA	20.67521019	-103.3457011	Mexico	Jalisco
2021-06-23T05:00:00.000Z	1 to 5	NA	20.67434191	-103.3472621	Mexico	Jalisco
2021-06-23T05:00:00.000Z	1 to 5	NA	20.6743369	-103.3479917	Mexico	Jalisco
2021-06-23T05:00:00.000Z	1 to 5	Vacant lot	19.65947127	-101.2234136	Mexico	Michoacan
2021-06-30T05:00:00.000Z	1 to 5	NA	19.53835907	-101.6387903	Mexico	Michoacan
2021-06-13T05:00:00.000Z	1 to 5	NA	18.2961078	-98.60474948	Mexico	Puebla
2021-06-09T05:00:00.000Z	>5-10	Forest	19.31823084	-99.1904903	Mexico	Mexico
2020-07-31T05:00:00.000Z	>50	Forest	27.10125489	-105.3200609	Mexico	Chihuahua
2021-06-24T05:00:00.000Z	>50	Forest	21.01129	-89.73000554	Mexico	Yucatan
2021-05-28T05:00:00.000Z	>50	Grassland	19.96098609	-101.4049097	Mexico	Michoacan
2021-06-29T05:00:00.000Z	>50	Forest	19.7389954	-100.2343204	Mexico	Michoacan
2021-06-21T05:00:00.000Z	1 to 5	Vacant lot	19.40324328	-102.0219315	Mexico	Michoacan
2021-06-30T05:00:00.000Z	1 to 5	Grassland	25.81416001	-100.156711	Mexico	Nuevo Leon
2021-06-29T05:00:00.000Z	1 to 5	Vacant lot	22.01021174	-99.01976176	Mexico	San Luis Potosi
2021-05-15T05:00:00.000Z	1 to 5	Grassland	25.62968526	-100.195053	Mexico	Nuevo Leon
2021-06-30T05:00:00.000Z	>25 to 50	Grassland	25.37970934	-100.2118778	Mexico	Nuevo Leon
2021-06-28T05:00:00.000Z	NA	NA	20.64253264	-87.06392252	Mexico	Quintana Roo
2021-06-29T05:00:00.000Z	>5-10	Garden	21.39130514	-101.8834932	Mexico	Jalisco
2021-06-25T05:00:00.000Z	1 to 5	No vegetation	20.60804203	-103.0863034	Mexico	Jalisco
2021-06-11T05:00:00.000Z	>5-10	Forest	19.30077483	-99.18302536	Mexico	Mexico
2021-06-30T05:00:00.000Z	>5-10	Garden	19.94095073	-96.85430927	Mexico	Veracruz
2021-06-29T05:00:00.000Z	>5-10	Garden	18.9905239	-99.10403252	Mexico	Morelos
2021-06-24T05:00:00.000Z	1 to 5	Garden	18.35452553	-99.52926636	Mexico	Guerrero
2021-06-29T05:00:00.000Z	>10 to 25	Grassland	15.03712016	-92.14224809	Mexico	Chiapas
2021-06-30T05:00:00.000Z	>5-10	Forest	21.28244317	-88.92711639	Mexico	Yucatan
2021-06-29T05:00:00.000Z	1 to 5	Garden	18.34924452	-99.53749424	Mexico	Guerrero
2021-05-28T05:00:00.000Z	>10 to 25	Vacant lot	14.94137154	-92.15802957	Mexico	Chiapas
2021-06-30T05:00:00.000Z	>50	Grassland	20.78621341	-98.73230142	Mexico	Hidalgo
2021-06-19T05:00:00.000Z	>5-10	Garden	18.94519607	-98.47084794	Mexico	Puebla
2021-06-19T05:00:00.000Z	1 to 5	NA	18.3703578	-99.86994484	Mexico	Guerrero
2021-06-30T05:00:00.000Z	1 to 5	NA	20.65511632	-87.10117099	Mexico	Quintana Roo
2021-06-30T05:00:00.000Z	>25 to 50	Grassland	18.44036591	-97.41091842	Mexico	Puebla
2021-06-23T05:00:00.000Z	1 to 5	NA	19.6899757	-101.29475	Mexico	Michoacan
2021-06-30T05:00:00.000Z	>50	Grassland	22.06013957	-100.9287946	Mexico	San Luis Potosi
2021-06-30T05:00:00.000Z	>50	Garden	18.89273922	-96.99024129	Mexico	Veracruz
2021-06-25T05:00:00.000Z	>10 to 25	Forest	19.24208171	-99.2042613	Mexico	Mexico
2021-06-19T05:00:00.000Z	>10 to 25	Grassland	19.25202421	-97.93601825	Mexico	Tlaxcala
2021-06-29T05:00:00.000Z	1 to 5	No vegetation	21.04349122	-88.81192199	Mexico	Yucatan
2021-06-29T05:00:00.000Z	1 to 5	Garden	20.99158799	-89.68958444	Mexico	Yucatan
2021-06-26T05:00:00.000Z	>5-10	Forest	20.30792533	-104.0388107	Mexico	Jalisco
2021-06-15T05:00:00.000Z	>50	Forest	19.09867649	-99.00421408	Mexico	Mexico
2021-06-23T05:00:00.000Z	>5-10	Forest	19.47105653	-99.26957473	Mexico	State of Mexico
2021-06-11T05:00:00.000Z	>10 to 25	NA	19.24664521	-99.19071967	Mexico	Mexico
2021-06-26T05:00:00.000Z	>50	Grassland	19.87062488	-98.69773889	Mexico	Hidalgo
2021-06-29T05:00:00.000Z	>10 to 25	Grassland	23.94435461	-104.6166145	Mexico	Durango
2021-06-19T05:00:00.000Z	1 to 5	NA	21.13968637	-86.91358446	Mexico	Quintana Roo
2021-06-26T05:00:00.000Z	1 to 5	Garden	18.44995947	-99.18114291	Mexico	Guerrero
2021-06-26T05:00:00.000Z	1 to 5	Garden	20.57072028	-99.72371578	Mexico	Queretaro
2021-06-29T05:00:00.000Z	>10 to 25	Forest	21.24430845	-97.94539289	Mexico	Veracruz
2021-06-12T05:00:00.000Z	1 to 5	Garden	18.59756938	-99.1874197	Mexico	Morelos
2021-04-10T05:00:00.000Z	NA	Garden	19.22525339	-104.7078981	Mexico	Jalisco
2021-07-01T05:00:00.000Z	1 to 5	Forest	19.45267087	-96.96001075	Mexico	Veracruz
2021-06-24T05:00:00.000Z	1 to 5	Park	25.62550483	-100.1792592	Mexico	Nuevo Leon
2021-07-01T05:00:00.000Z	1 to 5	Forest	19.29344356	-99.35091019	Mexico	State of Mexico
2021-07-01T05:00:00.000Z	1 to 5	NA	20.98619668	-89.69573924	Mexico	Yucatan
2021-06-28T05:00:00.000Z	1 to 5	NA	18.86940868	-99.22938974	Mexico	Morelos
2021-06-21T05:00:00.000Z	1 to 5	Park	19.53276278	-96.8929888	Mexico	Veracruz
2021-07-01T05:00:00.000Z	1 to 5	Grassland	17.07136818	-96.65358592	Mexico	Oaxaca
2021-06-30T05:00:00.000Z	>25 to 50	Grassland	18.35815507	-99.52536339	Mexico	Guerrero
2021-06-25T05:00:00.000Z	NA	NA	18.97333245	-99.24922773	Mexico	Morelos
2021-07-01T05:00:00.000Z	1 to 5	Forest	18.99191823	-99.10715756	Mexico	Morelos
2021-06-28T05:00:00.000Z	1 to 5	NA	18.84462805	-99.67602688	Mexico	State of Mexico
2021-06-20T05:00:00.000Z	1 to 5	Vacant lot	17.03842382	-96.27083302	Mexico	Oaxaca
2021-06-26T05:00:00.000Z	>5-10	Forest	19.25604289	-99.13620472	Mexico	Mexico
2021-06-30T05:00:00.000Z	1 to 5	Garden	21.52763679	-104.8993091	Mexico	Nayarit
2021-06-14T05:00:00.000Z	>50	Forest	19.49962439	-96.95084588	Mexico	Veracruz
2021-05-28T05:00:00.000Z	>5-10	Grassland	19.51732017	-96.92114643	Mexico	Veracruz
2021-07-01T05:00:00.000Z	>5-10	Vacant lot	18.8720731	-99.20119081	Mexico	Morelos
2021-06-28T05:00:00.000Z	>10 to 25	Garden	19.56649947	-96.85873388	Mexico	Veracruz
2021-06-28T05:00:00.000Z	1 to 5	NA	18.81700011	-99.64935422	Mexico	State of Mexico
2021-04-01T06:00:00.000Z	>10 to 25	Vacant lot	19.58288561	-88.04170595	Mexico	Quintana Roo
2021-06-25T05:00:00.000Z	1 to 5	Forest	18.92964512	-99.24147588	Mexico	Morelos
2021-06-28T05:00:00.000Z	NA	NA	18.98291856	-99.2417097	Mexico	Morelos
2021-07-02T05:00:00.000Z	>25 to 50	Garden	20.21065623	-87.65991211	Mexico	Quintana Roo
2021-07-01T05:00:00.000Z	>50	Park	21.026034	-89.69258782	Mexico	Yucatan
2021-07-02T05:00:00.000Z	>50	Forest	19.50642694	-96.96083784	Mexico	Veracruz
2021-06-28T05:00:00.000Z	>5-10	Forest	19.24397179	-99.46801029	Mexico	State of Mexico
2021-06-15T05:00:00.000Z	1 to 5	Grassland	19.50998711	-96.89784197	Mexico	Veracruz
2021-07-02T05:00:00.000Z	>5-10	No vegetation	19.27559993	-99.45888966	Mexico	State of Mexico
2021-07-02T05:00:00.000Z	>10 to 25	Forest	19.26754503	-96.39325405	Mexico	Veracruz
2021-07-02T05:00:00.000Z	1 to 5	No vegetation	16.47733223	-95.04348846	Mexico	Oaxaca
2021-07-02T05:00:00.000Z	>10 to 25	Garden	18.75309579	-98.91847567	Mexico	Morelos
2021-07-02T05:00:00.000Z	1 to 5	Forest	18.12334707	-94.29215348	Mexico	Veracruz
2021-07-01T05:00:00.000Z	>10 to 25	Garden	21.04706926	-101.2666156	Mexico	Guanajuato
2021-06-30T05:00:00.000Z	>5-10	Park	21.06832215	-89.67430592	Mexico	Yucatan
2021-07-02T05:00:00.000Z	>5-10	Forest	16.75642842	-92.66236119	Mexico	Chiapas
2021-07-01T05:00:00.000Z	>50	Vacant lot	21.03873371	-89.66661162	Mexico	Yucatan
2021-07-02T05:00:00.000Z	1 to 5	Grassland	25.075637	-100.133366	Mexico	Nuevo Leon
2021-06-29T05:00:00.000Z	>5-10	Forest	19.44924328	-96.94326789	Mexico	Veracruz
2021-07-02T05:00:00.000Z	>25 to 50	Garden	20.99612281	-89.55570297	Mexico	Yucatan
2021-06-30T05:00:00.000Z	1 to 5	NA	17.97638594	-102.2329972	Mexico	Michoacan
2021-07-02T05:00:00.000Z	>50	Forest	18.95067676	-98.72765333	Mexico	Morelos
2021-07-03T05:00:00.000Z	1 to 5	Vacant lot	20.647801	-87.07711101	Mexico	Quintana Roo
2021-06-30T05:00:00.000Z	1 to 5	Garden	21.11027044	-86.88153915	Mexico	Quintana Roo
2021-07-02T05:00:00.000Z	>10 to 25	Grassland	17.03529609	-96.75358073	Mexico	Oaxaca
2021-02-28T06:00:00.000Z	>50	Grassland	18.27002656	-93.89834404	Mexico	Tabasco
2021-07-03T05:00:00.000Z	1 to 5	Vacant lot	19.52189467	-96.88020621	Mexico	Veracruz
2021-05-12T05:00:00.000Z	>10 to 25	NA	18.88265559	-96.90639496	Mexico	Veracruz
2021-07-03T05:00:00.000Z	>5-10	Forest	21.04989716	-89.67772639	Mexico	Yucatan
2021-07-03T05:00:00.000Z	1 to 5	Grassland	18.74276626	-99.22130764	Mexico	Morelos
2021-06-30T05:00:00.000Z	>5-10	Forest	19.82067587	-101.9382007	Mexico	Michoacan
2021-07-03T05:00:00.000Z	1 to 5	NA	21.03620487	-89.56868355	Mexico	Yucatan
2021-06-30T05:00:00.000Z	>25 to 50	Forest	19.29993497	-99.25002762	Mexico	Mexico
2021-06-28T05:00:00.000Z	>25 to 50	Grassland	20.27619979	-104.2420738	Mexico	Jalisco
2021-06-26T05:00:00.000Z	>50	Grassland	17.73088519	-95.44090165	Mexico	Veracruz
2021-07-03T05:00:00.000Z	>50	Forest	19.82653525	-101.4700484	Mexico	Michoacan
2021-07-02T05:00:00.000Z	>10 to 25	Vacant lot	21.03040919	-89.6217061	Mexico	Yucatan
2021-06-17T05:00:00.000Z	>25 to 50	Garden	19.50714582	-96.94777524	Mexico	Veracruz
2021-05-12T05:00:00.000Z	1 to 5	No vegetation	25.65678843	-100.2743937	Mexico	Nuevo Leon
2021-06-25T05:00:00.000Z	>10 to 25	Vacant lot	15.88077081	-97.09700392	Mexico	Oaxaca
2021-06-12T05:00:00.000Z	1 to 5	Grassland	20.14667284	-100.5009501	Mexico	Guanajuato
2021-06-18T05:00:00.000Z	1 to 5	Vacant lot	19.51288441	-96.84745414	Mexico	Veracruz
2021-07-03T05:00:00.000Z	>50	Forest	19.51313263	-96.89963115	Mexico	Veracruz
2021-07-03T05:00:00.000Z	>5-10	Garden	17.56508464	-99.40597322	Mexico	Guerrero
2021-06-25T05:00:00.000Z	1 to 5	Park	19.5190717	-96.92103226	Mexico	Veracruz
2021-06-13T05:00:00.000Z	1 to 5	NA	19.51408781	-96.91338301	Mexico	Veracruz
2021-07-04T05:00:00.000Z	1 to 5	NA	18.74277642	-99.22111809	Mexico	Morelos
2021-06-19T05:00:00.000Z	>5-10	Garden	19.45142906	-96.96079511	Mexico	Veracruz
2021-06-27T05:00:00.000Z	1 to 5	Forest	19.83926488	-97.35217409	Mexico	Puebla
2021-07-04T05:00:00.000Z	>10 to 25	Grassland	19.66655026	-101.2420177	Mexico	Michoacan
2021-06-27T05:00:00.000Z	1 to 5	Forest	19.78637771	-97.34751464	Mexico	Puebla
2021-07-03T05:00:00.000Z	>50	Forest	17.16190379	-97.04662057	Mexico	Oaxaca
2021-07-04T05:00:00.000Z	1 to 5	NA	18.95346507	-99.27495449	Mexico	Morelos
2021-06-29T05:00:00.000Z	1 to 5	Garden	18.543547	-99.60919529	Mexico	Guerrero
2021-07-04T05:00:00.000Z	>50	Forest	19.52701621	-96.93904102	Mexico	Veracruz
2021-07-05T05:00:00.000Z	1 to 5	Vacant lot	20.64228288	-105.2217491	Mexico	Jalisco
2021-06-10T05:00:00.000Z	1 to 5	Park	19.59223648	-96.94284422	Mexico	Veracruz
2021-06-01T05:00:00.000Z	1 to 5	Park	19.59233734	-96.94266227	Mexico	Veracruz
2021-07-04T05:00:00.000Z	>50	Garden	19.56647757	-96.85875159	Mexico	Veracruz
2021-07-05T05:00:00.000Z	>50	Garden	19.56643713	-96.85865498	Mexico	Veracruz
2021-07-06T05:00:00.000Z	>25 to 50	Grassland	19.58018492	-99.13029833	Mexico	State of Mexico
2021-07-02T05:00:00.000Z	>10 to 25	NA	18.9662826	-99.27600861	Mexico	Morelos
2021-07-05T05:00:00.000Z	1 to 5	NA	17.33625195	-96.48668521	Mexico	Oaxaca
2021-07-06T05:00:00.000Z	1 to 5	Grassland	18.23648839	-91.03350693	Mexico	Campeche
2021-07-07T05:00:00.000Z	>5-10	Forest	20.78647253	-98.73282552	Mexico	Hidalgo
2021-07-06T05:00:00.000Z	1 to 5	NA	18.96760501	-99.27729607	Mexico	Morelos
2021-07-07T05:00:00.000Z	1 to 5	NA	21.07048465	-89.51939458	Mexico	Yucatan
2021-06-15T05:00:00.000Z	>5-10	Garden	21.05481584	-89.59619847	Mexico	Yucatan
2021-07-09T05:00:00.000Z	1 to 5	Forest	19.66577385	-101.1766676	Mexico	Michoacan
2021-07-11T05:00:00.000Z	1 to 5	Grassland	16.55354643	-95.08337113	Mexico	Oaxaca
2021-07-11T05:00:00.000Z	>5-10	NA	20.07338798	-89.0365461	Mexico	Yucatan
2021-07-12T05:00:00.000Z	1 to 5	Vacant lot	19.30317843	-98.21962474	Mexico	Tlaxcala
2021-07-14T05:00:00.000Z	>50	Forest	18.96565014	-99.27672386	Mexico	Morelos
2021-07-15T05:00:00.000Z	1 to 5	NA	20.95291837	-89.60106954	Mexico	Yucatan
2021-07-18T05:00:00.000Z	>50	Garden	19.56649779	-96.85852642	Mexico	Veracruz
2021-07-17T05:00:00.000Z	1 to 5	Grassland	24.11568012	-100.0040362	Mexico	Nuevo Leon
2021-07-17T05:00:00.000Z	1 to 5	Grassland	25.43140082	-99.91329429	Mexico	Nuevo Leon
2021-07-17T05:00:00.000Z	1 to 5	Grassland	25.45104524	-99.92125082	Mexico	Nuevo Leon
2021-07-17T05:00:00.000Z	1 to 5	NA	25.57150616	-99.96902653	Mexico	Nuevo Leon
2021-07-17T05:00:00.000Z	1 to 5	Grassland	25.51587588	-99.98030663	Mexico	Nuevo Leon
2021-07-17T05:00:00.000Z	1 to 5	Grassland	25.51517874	-99.98571396	Mexico	Nuevo Leon
2021-07-17T05:00:00.000Z	1 to 5	Grassland	25.5193615	-99.98253822	Mexico	Nuevo Leon
2021-07-18T05:00:00.000Z	>50	Forest	19.48778234	-101.7265918	Mexico	Michoacan
2021-07-20T05:00:00.000Z	1 to 5	Park	19.67025296	-101.2332487	Mexico	Michoacan
2021-07-21T05:00:00.000Z	1 to 5	Park	21.48871801	-104.8873893	Mexico	Nayarit
2021-07-19T05:00:00.000Z	>5-10	Garden	19.29796223	-99.20629442	Mexico	Mexico
2021-07-20T05:00:00.000Z	>5-10	Forest	19.29794198	-99.20767633	Mexico	Mexico
2021-07-21T05:00:00.000Z	1 to 5	No vegetation	19.66907858	-101.1777648	Mexico	Michoacan
2021-07-20T05:00:00.000Z	1 to 5	NA	19.64180799	-99.31497713	Mexico	State of Mexico
2021-07-10T05:00:00.000Z	1 to 5	Grassland	19.67087073	-101.2328363	Mexico	Michoacan
2021-07-25T05:00:00.000Z	>5-10	Vacant lot	19.5013339	-96.89471543	Mexico	Veracruz
2021-07-09T05:00:00.000Z	>5-10	Grassland	21.94648848	-102.0524441	Mexico	Aguascalientes
2021-07-29T05:00:00.000Z	>50	Forest	19.66444449	-101.1404882	Mexico	Michoacan
2021-08-02T05:00:00.000Z	>50	Park	20.6334933	-103.2394877	Mexico	Jalisco
2021-07-31T05:00:00.000Z	>5-10	NA	21.07298751	-101.1997032	Mexico	Guanajuato
2021-08-01T05:00:00.000Z	>50	Vacant lot	18.87881828	-99.207346	Mexico	Morelos
2021-08-09T05:00:00.000Z	>10 to 25	Vacant lot	19.67075288	-101.2321205	Mexico	Michoacan
2021-08-12T05:00:00.000Z	1 to 5	Garden	19.51800421	-99.25696237	Mexico	State of Mexico
2021-08-19T05:00:00.000Z	>10 to 25	Forest	19.41339604	-99.20143604	Mexico	Mexico
2021-07-28T05:00:00.000Z	1 to 5	NA	18.86051891	-99.22519476	Mexico	Morelos
2021-08-26T05:00:00.000Z	1 to 5	Garden	17.84586899	-91.15703772	Mexico	Tabasco
2021-08-26T05:00:00.000Z	>10 to 25	Grassland	17.84477532	-91.1586774	Mexico	Tabasco
2021-08-26T05:00:00.000Z	>10 to 25	Grassland	17.84191575	-91.15910656	Mexico	Tabasco
2021-08-26T05:00:00.000Z	>10 to 25	Grassland	17.8406085	-91.1586774	Mexico	Tabasco
2021-08-26T05:00:00.000Z	>10 to 25	Grassland	17.83807568	-91.15841991	Mexico	Tabasco
2021-08-26T05:00:00.000Z	>10 to 25	Grassland	17.83529771	-91.15327007	Mexico	Tabasco
2021-08-26T05:00:00.000Z	>10 to 25	Grassland	17.8367684	-91.15799076	Mexico	Tabasco
2021-08-27T05:00:00.000Z	>5-10	NA	20.9668096	-89.64873791	Mexico	Yucatan
2021-08-24T05:00:00.000Z	1 to 5	NA	20.98097458	-89.65037596	Mexico	Yucatan
2021-08-21T05:00:00.000Z	>5-10	Garden	19.67689875	-101.1861634	Mexico	Michoacan
2021-08-10T05:00:00.000Z	>50	Forest	18.96823069	-99.28417683	Mexico	Morelos
2021-11-18T06:00:00.000Z	1 to 5	Garden	18.52141699	-88.27791367	Mexico	Quintana Roo
2022-04-16T05:00:00.000Z	>50	Forest	17.64554943	-97.14324472	Mexico	Oaxaca
2022-06-15T05:00:00.000Z	>5-10	Garden	20.3632867	-90.04956394	Mexico	Campeche
2022-06-16T05:00:00.000Z	1 to 5	NA	19.51469456	-96.92368237	Mexico	Veracruz
2022-06-11T05:00:00.000Z	NA	NA	19.24770684	-98.56246269	Mexico	Puebla
2022-07-16T05:00:00.000Z	>5-10	Grassland	19.35001948	-102.4942017	Mexico	Michoacan
2022-07-16T05:00:00.000Z	>5-10	Grassland	19.09304157	-102.358784	Mexico	Michoacan
2022-07-16T05:00:00.000Z	>5-10	Grassland	19.09084272	-102.3540177	Mexico	Michoacan
2022-07-16T05:00:00.000Z	>5-10	NA	19.10852674	-102.3574138	Mexico	Michoacan
2022-07-16T05:00:00.000Z	>5-10	Grassland	19.10726688	-102.356185	Mexico	Michoacan
2022-07-16T05:00:00.000Z	>5-10	Grassland	19.10699375	-102.3562449	Mexico	Michoacan
2022-07-16T05:00:00.000Z	>5-10	Grassland	19.10724719	-102.3561537	Mexico	Michoacan
2022-07-16T05:00:00.000Z	>5-10	Grassland	19.10724213	-102.3561376	Mexico	Michoacan
2022-07-16T05:00:00.000Z	>5-10	Grassland	19.10724213	-102.3561269	Mexico	Michoacan
2022-07-16T05:00:00.000Z	>5-10	Grassland	19.10724719	-102.3561269	Mexico	Michoacan
2022-07-16T05:00:00.000Z	>5-10	Grassland	19.10723199	-102.3560894	Mexico	Michoacan
2022-07-16T05:00:00.000Z	>5-10	Grassland	19.10723199	-102.3561054	Mexico	Michoacan
2022-07-16T05:00:00.000Z	>5-10	Grassland	19.10724213	-102.3561215	Mexico	Michoacan
2022-07-16T05:00:00.000Z	>5-10	Grassland	19.10725733	-102.356025	Mexico	Michoacan
2022-07-16T05:00:00.000Z	>5-10	Grassland	19.1068062	-102.351476	Mexico	Michoacan
2022-07-16T05:00:00.000Z	>5-10	NA	19.10711034	-102.3514974	Mexico	Michoacan
2022-07-16T05:00:00.000Z	>5-10	Grassland	19.1071813	-102.3515135	Mexico	Michoacan
2022-07-16T05:00:00.000Z	>5-10	Grassland	19.10716102	-102.351476	Mexico	Michoacan
2022-07-16T05:00:00.000Z	>5-10	Grassland	19.10706472	-102.3515457	Mexico	Michoacan
2022-07-16T05:00:00.000Z	>5-10	Grassland	19.10678086	-102.3511916	Mexico	Michoacan
2022-07-15T05:00:00.000Z	>5-10	Grassland	19.10647165	-102.3513472	Mexico	Michoacan
2022-07-15T05:00:00.000Z	>5-10	Grassland	19.10648179	-102.351476	Mexico	Michoacan
2022-07-15T05:00:00.000Z	>5-10	Grassland	19.10643617	-102.3513687	Mexico	Michoacan
2022-07-15T05:00:00.000Z	>5-10	Grassland	19.10651221	-102.3511863	Mexico	Michoacan
2022-07-15T05:00:00.000Z	>5-10	Grassland	19.10678593	-102.3513258	Mexico	Michoacan
2022-07-15T05:00:00.000Z	>5-10	Grassland	19.10675551	-102.3513687	Mexico	Michoacan
2022-07-15T05:00:00.000Z	>5-10	Grassland	19.106791	-102.351315	Mexico	Michoacan
2022-07-15T05:00:00.000Z	>5-10	Grassland	19.10679606	-102.3516369	Mexico	Michoacan
2022-07-15T05:00:00.000Z	>5-10	Grassland	19.10677579	-102.3516369	Mexico	Michoacan
2022-07-15T05:00:00.000Z	>5-10	Grassland	19.10678086	-102.3516315	Mexico	Michoacan
2022-07-15T05:00:00.000Z	>5-10	Grassland	19.10677579	-102.3515832	Mexico	Michoacan
2022-07-15T05:00:00.000Z	>5-10	Grassland	19.10676058	-102.3516315	Mexico	Michoacan
2022-07-15T05:00:00.000Z	>5-10	Grassland	19.10678593	-102.3516476	Mexico	Michoacan
2022-08-05T05:00:00.000Z	1 to 5	NA	19.73021974	-101.2354013	Mexico	Michoacan
2022-08-20T05:00:00.000Z	1 to 5	No vegetation	17.95472838	-93.02044273	Mexico	Tabasco
2022-09-04T05:00:00.000Z	>50	Grassland	21.18569224	-88.56977261	Mexico	Yucatan
2022-09-04T05:00:00.000Z	>50	Grassland	21.18441176	-88.70371736	Mexico	Yucatan
2022-09-04T05:00:00.000Z	>50	Grassland	21.12421663	-88.62398968	Mexico	Yucatan
2022-09-04T05:00:00.000Z	>50	NA	21.27401865	-88.65284117	Mexico	Yucatan
2022-09-04T05:00:00.000Z	>50	NA	21.06399706	-88.60750311	Mexico	Yucatan
2022-09-23T05:00:00.000Z	1 to 5	Park	25.73369791	-100.2971828	Mexico	Nuevo Leon
NA	NA	NA	18.947509293988272	-99.49783882	Mexico	State of Mexico
NA	NA	NA	18.980746310946355	-99.09527354	Mexico	Morelos
NA	NA	NA	19.915598190977185	-103.7816146	Mexico	Jalisco
NA	NA	NA	19.56542870303892	-101.6169716	Mexico	Michoacan
NA	NA	NA	17.77966809841091	-101.7199283	Mexico	Guerrero
NA	NA	NA	19.23821391863677	-101.4672434	Mexico	Michoacan
NA	NA	NA	20.972255172681756	-89.67432203	Mexico	Yucatan
NA	NA	NA	19.665738789787124	-101.2151094	Mexico	Michoacan
NA	NA	NA	19.80312864309531	-100.1699686	Mexico	Michoacan
NA	NA	NA	19.65187812815768	-101.1524224	Mexico	Michoacan
NA	NA	NA	20.148811720039973	-102.0656804	Mexico	Michoacan
NA	NA	NA	19.49897828459124	-101.3364738	Mexico	Michoacan
NA	NA	NA	19.65128451	-101.1574251	Mexico	Michoacan
NA	NA	NA	15.988703576087056	-97.67696653	NA	Oaxaca
NA	NA	NA	19.66750730409063	-101.2135288	Mexico	Michoacan
NA	NA	NA	20.125436505487393	-98.5216301	Mexico	Hidalgo
NA	NA	NA	18.992052726041393	-99.09237544	Mexico	Morelos
NA	NA	NA	20.38057605930616	-104.8138148	Mexico	Jalisco
NA	NA	NA	19.240053949694907	-101.4684458	Mexico	Michoacan
NA	NA	NA	20.96367036	-89.62299675	Mexico	Yucatan
NA	NA	NA	17.737986992645588	-101.7489315	Mexico	NA
NA	NA	NA	19.798650740905842	-100.1591164	Mexico	Michoacan
NA	NA	NA	19.307801967249368	-99.33318013	Mexico	State of Mexico
NA	NA	NA	19.705059956915566	-101.3101174	Mexico	Michoacan
NA	NA	NA	18.35895359061591	-99.85220825	Mexico	Guerrero
NA	NA	No vegetation	19.713802625151278	-100.0917949	Mexico	State of Mexico
NA	NA	NA	20.188706096265964	-100.1498231	Mexico	Queretaro
NA	NA	NA	29.056344649341003	-110.9485491	Mexico	Sonora
NA	NA	NA	19.646349581665074	-101.235832	Mexico	Michoacan
NA	NA	NA	19.623136663018162	-101.2648578	Mexico	Michoacan
NA	NA	NA	21.48815439535538	-86.79284073	Mexico	Quintana Roo
NA	NA	NA	19.502004142107364	-101.8526822	Mexico	Michoacan
NA	NA	NA	23.817155650180187	-106.8848815	Mexico	NA
NA	NA	NA	25.259635251649925	-99.9953888	Mexico	Nuevo Leon
NA	NA	NA	19.37695156287868	-99.31598594	Mexico	State of Mexico
NA	NA	NA	21.217405387200017	-99.46819997	Mexico	Queretaro
NA	NA	NA	19.97902231046967	-102.2753626	Mexico	Michoacan
NA	NA	NA	21.844739108690007	-98.94910723	Mexico	San Luis Potosi
NA	NA	NA	24.863206631601734	-99.5664638	Mexico	Nuevo Leon
NA	NA	NA	21.05155240944733	-89.68230927	Mexico	Yucatan
NA	NA	NA	19.621747282698053	-99.27616988	Mexico	State of Mexico
